# Supplementary material for: Structural Characterization and Evaluation of Interfacial Properties of Pea Protein Isolate–EGCG Molecular Complexes
Source: Foods. 2022 Sep 18;11(18):2895. doi: 10.3390/foods11182895 (PMC9498586; doi:10.3390/foods11182895)
Supplement: Supplementary file 1 [file foods-11-02895-s001.zip]

Archive with 1 entries (1 files):
- foods-1821796-supplementary.pdf
